# Supplementary material for: Understanding the Promise and Challenges of Tumor-Agnostic Therapy: Could One Size Really Fit All?
Source: Cancers (Basel). 2026 May 12;18(10):1568. doi: 10.3390/cancers18101568 (PMC13204736; doi:10.3390/cancers18101568)
Supplement: Supplementary file 1 [file cancers-18-01568-s001.zip]

Archive with 1 entries (1 files):
- cancers-4283743-supplementary.pdf
